# Supplementary material for: Expression of Concern: Zinc Regulates Meiotic Resumption in Porcine Oocytes via a Protein Kinase C-Related Pathway
Source: PLoS One. 2019 Aug 13;14(8):e0221306. doi: 10.1371/journal.pone.0221306 (PMC6692020; doi:10.1371/journal.pone.0221306)
Supplement: S1 File — (ZIP) [file pone.0221306.s001.zip]

Archive with 20 entries (17 files):
- Raw data (2)/
- Raw data (2)/Figure 1 New Repeat/
- Raw data (2)/Figure 1 New Repeat/0h.jpg
- Raw data (2)/Figure 1 New Repeat/20h.jpg
- Raw data (2)/Figure 1 New Repeat/28h.jpg
- Raw data (2)/Figure 1 New Repeat/44h.jpg
- Raw data (2)/Figure 1 New Repeat/Fig1.psd
- Raw data (2)/Figure 1 New Repeat/Fig1.tif
- Raw data (2)/Figure 1 New Repeat/intensity.sav
- Raw data (2)/Figure 1 New Repeat/output.spv
- Raw data (2)/Figure 1 New Repeat/RAW data.xls
- Raw data (2)/Figure 1 New Repeat/Readme.txt
- Raw data (2)/Figure 2-5.xlsx
- Raw data (2)/Figure 4.xlsx
- Raw data (2)/Figure 6/
- Raw data (2)/Figure 6/Figure 6A-pERK12.jpg
- Raw data (2)/Figure 6/Figure6A.psd
- Raw data (2)/Figure 6/Figurea 6B.jpg
- Raw data (2)/Figure 6/Readme.txt
- Raw data (2)/Figure 6/Thumbs.db
