# Supplementary material for: Expression of Concern: Zinc Regulates Meiotic Resumption in Porcine Oocytes via a Protein Kinase C-Related Pathway
Source: PLoS One. 2019 Aug 13;14(8):e0221306. doi: 10.1371/journal.pone.0221306 (PMC6692020; doi:10.1371/journal.pone.0221306)
Supplement: S1 File — (ZIP) [file pone.0221306.s001.zip › Raw data (2)/Figure 1 New Repeat/RAW data.xls]

## Sheet: Sheet1
Intensity	0h		20h		28h		44h
	6.27459		19.3867		21.8461		37.2077
	9.66758		18.3291		12.0495		34.1137
	5.41218		17.5805		17.7263		28.7308
	5.82654		16.5913		15.493		43.5716
	5.60235		20.2206		15.483		49.8316
	8.50876		22.2238		17.3877		68.1037
	9.60518		13.6711		14.5806		24.1258
	7.55616		22.0232		18.8014		38.6727
	6.11342		25.9007		18.1817		27.5661
	5.20693		17.5197		26.182		65.8265
	7.64902		19.3759		18.6243		51.7543
	7.34623		22.2389		35.3808		40.7204
	6.47795		18.5925		19.5801		36.0162
	5.8017		25.9961		21.2072		68.7026
	6.05192		13.3299		20.984		74.4533
	8.53846		18.6533		18.8526		43.6824
	6.07639		20.1257		16.3647		27.7104
	6.11018		12.6712		13.4653		73.6805
	7.3064		17.3092		14.258		47.7436
	8.69409		18.3954		13.4342		42.7245
	5.94096		17.43		16.5615		56.5615
	5.45276		22.6168		19.9145		47.1137
	5.97656				32.2515		30.688
	7.27913				30.0071		29.6208
							34.4319
							27.0009
							48.8307
							43.7997
							26.709
							51.7262
							69.8436
							74.8311
							41.2342
Intensity	0h	20h	28h	44h
	6.85314	19.0992	19.5257	45.6767
	1.33701	3.51551	5.98081	15.6561
	normalized to CTRL
	1	2.78692	2.84916	6.66507
	0.195095	0.512977	0.87271	2.28452
