# Supplementary material for: Expression of Concern: Zinc Regulates Meiotic Resumption in Porcine Oocytes via a Protein Kinase C-Related Pathway
Source: PLoS One. 2019 Aug 13;14(8):e0221306. doi: 10.1371/journal.pone.0221306 (PMC6692020; doi:10.1371/journal.pone.0221306)
Supplement: S1 File — (ZIP) [file pone.0221306.s001.zip › Raw data (2)/Figure 1 New Repeat/Readme.txt]

The JPG files are the zinc content staining of 0-44h in porcine oocytes.

Fig1.tif and Fig1.psd: The corrected Fig 1.

RAW data: intensity data of zinc content staining.

intensity.sav and output.spv: SPSS files for data analyze.
