# Supplementary material for: Expression of Concern: Zinc Regulates Meiotic Resumption in Porcine Oocytes via a Protein Kinase C-Related Pathway
Source: PLoS One. 2019 Aug 13;14(8):e0221306. doi: 10.1371/journal.pone.0221306 (PMC6692020; doi:10.1371/journal.pone.0221306)
Supplement: S1 File — (ZIP) [file pone.0221306.s001.zip › Raw data (2)/Figure 2-5.xlsx]

## Sheet: Fig2
	GV	GVBD	MI	MII			n
Ctrl	2	7	4	0	0.153846		83
	6	19	13	0	0.157895
	5	22	5	0	0.15625
average					0.155997	0.00203612
0.1	3	5	9	0	0.176471
	9	16	24		0.183673
	10	14	26		0.2
					0.186715	0.0120559
1	5	7	5	0	0.294118		113
	14	22	13	0	0.285714
	16	20	11	0	0.340426
					0.306752	0.0294628
2	5	5	3	0	0.384615		95
	17	16	7		0.425
	20	17	5		0.47619
					0.428602	0.0458937
												描述
2.5	14	12	3	0	0.482759		84	VAR00002
	10	8	4	0	0.454545								均值的 95% 置信区间
	17	13	3	0	0.515152				N	均值	标准差	标准误	下限	上限	极小值	极大值
					0.484152	0.030327		1	3	0.155997	0.0020361	0.0011756	0.150939	0.161055	0.1538	0.1579
								2	3	0.186715	0.0120559	0.0069605	0.156766	0.216663	0.1765	0.2
3	22	10	8	0	0.55		92	3	3	0.306752	0.0294628	0.0170104	0.233563	0.379942	0.2857	0.3404
	11	6	0	0	0.647059			4	3	0.428602	0.0458937	0.0264967	0.314596	0.542608	0.3846	0.4762
	22	12	1	0	0.628571			5	3	0.484152	0.030327	0.0175093	0.408815	0.559488	0.4545	0.5152
					0.608543	0.0515359		6	3	0.68254	0.0549857	0.031746	0.545948	0.819132	0.619	0.7143
								总数	18	0.374126	0.188872	0.0445177	0.280202	0.46805	0.1538	0.7143
											ANOVA
								VAR00002
											平方和	df	均方	F	显著性
								组间	（组合）		0.592	5	0.118	100.576	0
									线性项	对比	0.57	1	0.57	483.932	0
										偏差	0.022	4	0.006	4.737	0.016
								组内			0.014	12	0.001
								总数			0.606	17
										VAR00002
								Duncana
											alpha = 0.05 的子集
								VAR00001	N	1	2	3	4
								1	3	0.155997
								2	3	0.186715
								3	3		0.306752
								4	3			0.428602
								5	3			0.484152
								6	3				0.68254
								显著性		0.294	1	0.071	1
								将显示同类子集中的组均值。
								a. 将使用调和均值样本大小 = 3.000。

## Sheet: Fig3A
	MII	no			n
Ctrl	45	9		0.833333	166
	48	6		0.888889
	54	4		0.931034			0.884419	4.90037
2.5	30	13		0.697674	223
	71	20		0.78022
	67	22		0.752809			0.743568	4.20415
2.7	25	24		0.510204	187
	48	38		0.55814
	25	27		0.480769			0.516371	3.90521
3	0	80		0	228
	1	75		0.0131579
	3	69		0.0416667			0.0182749	0.0212994
4	0	75		0	190
	0	52		0
	0	63		0			0	0

## Sheet: Fig3B
	Ctrl
	TPEN
	Ctrl	MII	no				TPEN	MII	no
	28h	4	21	0.16	72			0	25	0	76
		5	18	0.217391				0	26	0
		3	21	0.125				0	25	0
				0.167464	0.0466457					0	0
	31h	11	17	0.392857	75			0	24	0	74
		9	15	0.375				0	25	0
		13	10	0.565217				0	25	0
				0.444358	0.105047					0	0
	34h	16	16	0.5	76			3	21	0.125	75
		14	9	0.608696				2	24	0.0769231
		13	8	0.619048				4	21	0.16
				0.575914	0.0659473					0.120641	0.0417096
	37h	19	5	0.791667	71			12	13	0.48	74
		18	5	0.782609				11	12	0.478261
		21	3	0.875				10	16	0.384615
				0.816425	0.0509291					0.447625	0.0545752
	40h	21	3	0.875	70			18	6	0.75	71
		19	2	0.904762				17	6	0.73913
		24	1	0.96				21	3	0.875
				0.913254	0.0431316				0.788043	0.0755024
			28h	31h	34h	37h	40h
		Ctrl	0.167464	0.444358	0.575914	0.816425	0.913254
		TPEN	0	0	0.120641	0.447625	0.788043
		Ctrl	0.0466457	0.105047	0.0659473	0.0509291	0.0431316
		TPEN	0	0	0.0417096	0.0545752	0.0755024
		t-test

## Sheet: Fig5A
Staurosporine
STA	GV	GVBD	MI	MII		GV	GVBD	MI	MII
0	1	6	15	0	69	0.0454545	0.272727	0.681818	0
	0	7	17	0		0	0.291667	0.708333
	1	8	14	0		0.0434783	0.347826	0.608696
									0.0296443	0.0256917
1nM	1	8	5	0	60	0.0714286	0.571429	0.357143
	0	12	9	0		0	0.571429	0.428571
	2	15	8	0		0.08	0.6	0.32
									0.0504762	0.0439232
10nM	3	8	4	0	58	0.2	0.533333	0.266667
	5	12	3	0		0.25	0.6	0.15
	4	15	4	0		0.173913	0.652174	0.173913
									0.207971	0.0386647
100nM	10	6	5	0	70	0.47619	0.285714	0.238095
	15	7	4	0		0.576923	0.269231	0.153846
	13	8	2	0		0.565217	0.347826	0.0869565
									0.539444	0.0550906
1000nM	25	0	0	0	76	1	0	0
	24	0	0	0		1	0	0
	26	1	0	0		0.962963	0.037037	0
									0.987654	0.0213833

## Sheet: Fig5B
		GV	GVBD	MI			n
Ctrl	25h	4	15	0	0.210526		60
		6	14	1	0.285714
		3	16	1	0.15
					0.215414	0.067989
TPEN	25h	15	6	0	0.714286		62
		17	3	0	0.85
		20	1	0	0.952381
					0.838889	0.119436
T+P	25h	6	14	0	0.3		67
		5	16	0	0.238095
		7	18	1	0.269231
					0.269109	0.0309526
PMA	25h	6	21	5	0.1875		79
		2	22	3	0.0740741
		4	14	2	0.2
					0.153858	0.069377
