# Supplementary material for: Expression of Concern: Zinc Regulates Meiotic Resumption in Porcine Oocytes via a Protein Kinase C-Related Pathway
Source: PLoS One. 2019 Aug 13;14(8):e0221306. doi: 10.1371/journal.pone.0221306 (PMC6692020; doi:10.1371/journal.pone.0221306)
Supplement: S1 File — (ZIP) [file pone.0221306.s001.zip › Raw data (2)/Figure 4.xlsx]

## Sheet: cdc2
Control					Low
Gene	Gene CT	GAPDH CT	ΔCT		Gene	Gene CT	GAPDH CT	ΔCT	ΔΔCt	0-ΔΔCt	2-ΔΔCt
A1	31.44	35.73	-4.29		A1	36.67	36.88	-0.21	4.08	-4.08	0.0591286
A2	31.84	34.71	-2.87		A2	37.32	36.7	0.62	3.49	-3.49	0.0890031
A3	34.02	33.74	0.28		A3	37.54	34.02	3.52	3.24	-3.24	0.105843	0.0846583
Control					Low
Gene	Gene CT	GAPDH CT	ΔCT		Gene	Gene CT	GAPDH CT	ΔCT	ΔΔCt	0-ΔΔCt	2-ΔΔCt
A1	41.59	35.73	5.86		A1	45.84	36.62	9.22	3.36	-3.36	0.0973956
A2	40.92	34.71	6.21		A2	43.77	32.32	11.45	5.24	-5.24	0.0264608
A3	41.23	33.74	7.49		A3	42.19	31.93	10.26	2.77	-2.77	0.146604	0.0901536
Control					Low
Gene	Gene CT	GAPDH CT	ΔCT		Gene	Gene CT	GAPDH CT	ΔCT	ΔΔCt	0-ΔΔCt	2-ΔΔCt
A1	40	38.6	1.4		A1	39.18	33.73	5.45	4.05	-4.05	0.060371
A2	41.2	38.69	2.51		A2	41.09	34.83	6.26	3.75	-3.75	0.0743254
A3					A3							0.0673482

## Sheet: c-mos
Control					Low
Gene	Gene CT	GAPDH CT	ΔCT		Gene	Gene CT	GAPDH CT	ΔCT	ΔΔCt	0-ΔΔCt	2-ΔΔCt
A1	31.12	32.43	-1.31		A1	37.59	32.34	5.25	6.56	-6.56	0.0105985
A2	34.88	33.27	1.61		A2	38.68	33.81	4.87	3.26	-3.26	0.104386
A3	35.46	34.17	1.29		A3	37.04	35.89	1.15	-0.14	0.14	1.10191	0.40563
Control					Low
Gene	Gene CT	GAPDH CT	ΔCT		Gene	Gene CT	GAPDH CT	ΔCT	ΔΔCt	0-ΔΔCt	2-ΔΔCt
A1	44.06	41.26	2.8		A1	42.65	39.33	3.32	0.52	-0.52	0.697372
A2	39.05	37.26	1.79		A2	42.25	38.02	4.23	2.44	-2.44	0.184284
A3	36.6	37.39	-0.79		A3	43.78	38.97	4.81	5.6	-5.6	0.0206173	0.300758
Control					Low
Gene	Gene CT	GAPDH CT	ΔCT		Gene	Gene CT	GAPDH CT	ΔCT	ΔΔCt	0-ΔΔCt	2-ΔΔCt
A1	36.55	33.56	2.99		A1	40.26	37.35	2.91	-0.08	0.08	1.05702
A2	31.78	32.67	-0.89		A2	41.15	34.14	7.01	7.9	-7.9	0.00418662
A3	34.14	33.04	1.1		A3	40.63	34.26	6.37	5.27	-5.27	0.0259162	0.362374

## Sheet: cyclinB1
Control					Low
Gene	Gene CT	GAPDH CT	ΔCT		Gene	Gene CT	GAPDH CT	ΔCT	ΔΔCt	0-ΔΔCt	2-ΔΔCt
A1	38.81	34.75	4.06		A1	40.81	34.2	6.61	2.55	-2.55	0.170755
A2	38.25	35.77	2.48		A2	39.42	34.72	4.7	2.22	-2.22	0.214641
A3	37.59	35.61	1.98		A3	39.91	34.39	5.52	3.54	-3.54	0.0859714	0.157123
Control					Low
Gene	Gene CT	GAPDH CT	ΔCT		Gene	Gene CT	GAPDH CT	ΔCT	ΔΔCt	0-ΔΔCt	2-ΔΔCt
A1	35.91	32.84	3.07		A1	37.72	32.65	5.07	2	-2	0.25
A2	35.69	32.75	2.94		A2	37.18	31.66	5.52	2.58	-2.58	0.167241
A3	35.35	31.71	3.64		A3	38.93	33.24	5.69	2.05	-2.05	0.241484	0.219575
Control					Low
Gene	Gene CT	GAPDH CT	ΔCT		Gene	Gene CT	GAPDH CT	ΔCT	ΔΔCt	0-ΔΔCt	2-ΔΔCt
A1	36.6	33.05	3.55		A1	38.42	32.93	5.49	1.94	-1.94	0.260616
A2	36.34	33.85	2.49		A2	36.97	32.42	4.55	2.06	-2.06	0.239816
A3	35.32	34.61	0.71		A3	38.11	33.66	4.45	3.74	-3.74	0.0748424	0.191758
