# Supplementary material for: Expression of Concern: Zinc Regulates Meiotic Resumption in Porcine Oocytes via a Protein Kinase C-Related Pathway
Source: PLoS One. 2019 Aug 13;14(8):e0221306. doi: 10.1371/journal.pone.0221306 (PMC6692020; doi:10.1371/journal.pone.0221306)
Supplement: S1 File — (ZIP) [file pone.0221306.s001.zip › Raw data (2)/Figure 6/Readme.txt]

Figure 6A-pERK12: The picture of pERK1/2 in figure 6A. this picture obtained by a photoshop controlled scaner.

------------------
Figure 6A.psd: the origenal picture of figure 6A are no longer avilable. This file is the origenal image with annotation.

------------------
Figure 6B��We only save a mirror X-ray film image of figure 6B . There are two films, only the down film was employed for scan. UP film is a long exposure films. 


All Western blot pictures were obtained with gray mode by a scaner.
